# Supplementary material for: Native circulating Brucella melitensis lineages causing a brucellosis epidemic in Qinghai, China
Source: Front Microbiol. 2023 Sep 20;14:1233686. doi: 10.3389/fmicb.2023.1233686 (PMC10547896; doi:10.3389/fmicb.2023.1233686)
Supplement: Supplementary file 1 [file Data_Sheet_1.xlsx]

## Sheet: Sheet1
	Table S1 MLVA genotyping data of 54 B melitensis strains in the present study
SRA accession	Key	Bruce06	Bruce08	Bruce11	Bruce12	Bruce42	Bruce43	Bruce45	Bruce55	Bruce18	Bruce19	Bruce21	Bruce04	Bruce07	Bruce09	Bruce16	Bruce30	Species	Panel 1	MLVA-11	Time	Hosts	Location	SNP Genotypes (Figure 3)
SAMN32734156	Xhm25	1	5	3	13	2	2	3	2	4	41	5	4	4	7	4	5	B. melitensis bv. 3	42	N-1	2020	Human	Delhi city	CⅠ
SRR23314679	Xhm32	1	5	3	13	2	2	3	2	4	41	5	4	4	6	4	5	B. melitensis bv. 3	42	N-1	2020	Human	Gangcha county	CⅠ
SAMN32990929	Xhm48	1	5	3	13	2	2	3	2	4	41	5	4	4	5	4	5	B. melitensis bv. 3	42	N-1	2021	Human	Wulan county	CⅠ
SRR23314665	Xhm56	1	5	3	13	2	2	3	2	4	41	8	4	4	5	4	6	B. melitensis bv. 3	42	116	2021	Human	Yushu city	CⅡ-SC-1
SRR23314641	Xhm68	1	5	3	13	2	2	3	2	4	41	8	4	4	8	4	6	B. melitensis bv. 3	42	116	2021	Human	Huzhu county	CⅡ-SC-1
SRR23314685	Xhm39	1	5	3	13	2	1	3	2	4	41	8	4	4	3	8	6	B. melitensis bv. 3	114	291	2020	Human	Chengzhong district	CⅡ-SC-2
SRR23314667	Xhm45	1	5	3	13	2	2	3	2	4	41	8	6	4	3	5	5	B. melitensis bv. 3	42	116	2020	Human	Ledu distrcit	CⅡ-SC-2
SRR23314657	Xhm63	1	5	3	13	2	2	3	2	4	41	8	7	4	3	4	6	B. melitensis bv. 3	42	116	2021	Human	Ledu distrcit	CⅡ-SC-2
SRR23314654	Xhm66	1	5	3	13	2	2	3	2	4	41	8	4	3	3	7	7	B. melitensis bv. 3	42	116	2021	Human	Haiyan county	CⅡ-SC-2
SRR23314653	Xhm67	1	5	3	13	2	2	3	2	4	41	8	6	4	3	6	6	B. melitensis bv. 3	42	116	2021	Human	Wulan county	CⅡ-SC-2
SRR23314647	Xhm23	1	5	3	13	2	2	3	2	4	41	8	6	4	3	7	5	B. melitensis bv. 3	42	116	2019	Marmot	Zeku county	CⅡ-SC-3
SRR23314682	Xhm35	1	5	3	13	2	2	3	2	4	41	8	6	4	3	8	5	B. melitensis bv. 3	42	116	2020	Human	Huangzhong county	CⅡ-SC-3
SRR23314640	Xhm69	1	5	3	13	2	2	3	2	4	41	8	5	4	3	6	5	B. melitensis bv. 3	42	116	2021	Human	Chengzhong district	CⅡ-SC-3
SRR23314650	Xhm71	1	5	3	13	2	2	3	2	4	41	8	6	4	3	6	5	B. melitensis bv. 3	42	116	2021	Human	Minhe county	CⅡ-SC-3
SRR23314646	Xhm8	1	5	3	13	2	2	3	2	4	41	8	6	4	3	8	5	B. melitensis bv. 3	42	116	2021	Human	Chengbei district	CⅡ-SC-3
SRR23314675	Xhm1	1	5	3	13	2	2	3	2	4	41	8	5	4	3	4	4	B. melitensis bv. 3	42	116	2019	Human	unknown	CⅡ-SC-4
SRR23314662	Xhm15	1	5	3	13	2	2	3	2	4	41	8	6	4	3	4	5	B. melitensis bv. 3	42	116	2021	Human	Huangzhong county	CⅡ-SC-4
SRR23314673	Xhm16	1	5	3	13	2	2	3	2	4	41	8	5	4	3	8	4	B. melitensis bv. 3	42	116	2021	Human	Hualong county	CⅡ-SC-4
SRR23314656	Xhm20	1	5	3	13	2	2	3	2	4	41	8	5	4	3	8	5	B. melitensis bv. 3	42	116	2021	Human	Hualong county	CⅡ-SC-4
SRR23314645	Xhm24	1	5	3	13	2	2	3	2	4	41	8	9	4	3	4	5	B. melitensis bv. 3	42	116	2020	Human	Huangzhong county	CⅡ-SC-4
SRR23314680	Xhm33	1	5	3	13	2	2	3	2	4	41	8	5	4	3	9	5	B. melitensis bv. 3	42	116	2020	Human	Hualong county	CⅡ-SC-4
SRR23314683	Xhm37	1	5	3	13	2	2	3	2	4	41	8	5	4	3	4	5	B. melitensis bv. 3	42	116	2020	Human	Gonghe county	CⅡ-SC-4
SRR23314684	Xhm38	1	5	3	13	2	2	3	2	4	41	8	5	4	3	4	5	B. melitensis bv. 3	42	116	2020	Human	Gonghe county	CⅡ-SC-4
SRR23314686	Xhm40	1	5	3	13	2	2	3	2	4	46	8	7	4	3	5	5	B. melitensis bv. 3	42	297	2020	Human	Menyuan county	CⅡ-SC-4
SRR23314687	Xhm41	1	5	3	13	2	2	3	2	4	41	8	5	4	3	4	5	B. melitensis bv. 3	42	116	2020	Human	Gonghe county	CⅡ-SC-4
SRR23314688	Xhm42	1	5	3	13	2	2	3	2	4	41	8	5	4	3	8	4	B. melitensis bv. 3	42	116	2020	Human	Datong county	CⅡ-SC-4
SRR23314689	Xhm43	1	5	3	13	2	2	3	2	4	46	8	7	4	3	5	5	B. melitensis bv. 3	42	297	2020	Human	Menyuan county	CⅡ-SC-4
SRR23314666	Xhm44	1	5	3	13	2	2	3	2	4	41	8	5	4	3	8	4	B. melitensis bv. 3	42	116	2020	Human	Maqin county	CⅡ-SC-4
SRR23314669	Xhm51	1	5	3	13	2	1	3	2	4	41	8	4	4	3	4	5	B. melitensis bv. 3	114	291	2013	Human	Dari county	CⅡ-SC-4
SRR23314670	Xhm52	1	5	3	13	2	2	3	3	4	42	8	3	5	3	3	5	B. melitensis bv. 3	184	N-2	2013	Human	Nangqian county	CⅡ-SC-4
SRR23314671	Xhm53	1	5	3	13	2	2	3	2	4	41	8	4	4	3	4	5	B. melitensis bv. 3	42	116	2013	Sheep	Haiyan county	CⅡ-SC-4
SRR23314664	Xhm57	1	5	3	13	2	2	3	2	4	41	8	5	4	3	5	5	B. melitensis bv. 3	42	116	2021	Human	Huangzhong county	CⅡ-SC-4
SRR23314661	Xhm59	1	5	3	13	2	2	3	2	4	41	8	7	4	3	5	5	B. melitensis bv. 3	42	116	2021	Human	Hualong county	CⅡ-SC-4
SRR23314651	Xhm70	1	5	3	13	2	2	3	2	4	41	8	7	4	3	4	6	B. melitensis bv. 3	42	116	2021	Human	Huangzhong county	CⅡ-SC-4
SRR23314649	Xhm72	1	5	3	13	2	2	3	2	4	41	8	5	4	3	6	5	B. melitensis bv. 3	42	116	2021	Human	Minhe county	CⅡ-SC-4
SRR23314676	Xhm14	1	5	3	13	2	2	3	2	4	41	8	5	4	3	5	5	B. melitensis bv. 3	42	116	2021	Human	Huangzhong county	CⅡ-SC-5
SRR23314644	Xhm26	1	5	3	13	2	2	3	2	4	41	8	4	4	3	4	5	B. melitensis bv. 3	42	116	2021	Human	Menyuan county	CⅡ-SC-5
SRR23314643	Xhm28	1	5	3	13	2	2	3	2	4	41	8	4	4	3	4	5	B. melitensis bv. 3	42	116	2020	Human	Huangzhong county	CⅡ-SC-5
SRR23314642	Xhm29	1	5	3	13	2	2	3	2	4	41	8	4	4	3	6	5	B. melitensis bv. 3	42	116	2021	Human	Huangzhong county	CⅡ-SC-5
SRR23314677	Xhm30	1	5	3	13	2	2	3	2	4	41	8	4	4	3	4	5	B. melitensis bv. 3	42	116	2020	Human	Haiyan county	CⅡ-SC-5
SRR23314678	Xhm31	1	5	3	13	2	2	3	2	4	41	8	5	4	3	4	5	B. melitensis bv. 3	42	116	2020	Human	Huzhu county	CⅡ-SC-5
SRR23314681	Xhm34	1	5	3	13	2	2	3	2	4	41	8	4	4	3	4	5	B. melitensis bv. 3	42	116	2020	Human	Menyuan county	CⅡ-SC-5
SAMN32990917	Xhm36	1	5	3	13	2	2	3	2	4	41	8	4	4	3	4	5	B. melitensis bv. 3	42	116	2020	Human	Menyuan county	CⅡ-SC-5
SRR23314668	Xhm46	1	5	3	13	2	3	3	2	4	41	8	6	5	3	6	4	B. melitensis bv. 3	63	111	2021	Human	Huzhu county	CⅡ-SC-5
SRR23314672	Xhm54	1	5	3	13	2	2	3	2	4	41	8	4	4	3	4	5	B. melitensis bv. 3	42	116	2021	Human	Menyuan county	CⅡ-SC-5
SRR23314674	Xhm55	1	5	3	13	2	2	3	2	4	41	8	4	4	3	4	5	B. melitensis bv. 3	42	116	2021	Human	Menyuan county	CⅡ-SC-5
SRR23314663	Xhm58	1	5	3	13	2	3	3	2	4	41	8	4	5	3	5	4	B. melitensis bv. 3	63	111	2021	Human	Huangzhong county	CⅡ-SC-5
SRR23314662	Xhm6	1	5	3	13	2	2	3	2	4	41	8	4	4	3	4	5	B. melitensis bv. 3	42	116	2021	Human	Menyuan county	CⅡ-SC-5
SRR23314660	Xhm60	1	5	3	13	2	2	3	2	4	41	8	4	4	3	4	5	B. melitensis bv. 3	42	116	2021	Human	Datong county	CⅡ-SC-5
SRR23314659	Xhm61	1	5	3	13	2	2	3	2	4	41	8	4	4	3	4	5	B. melitensis bv. 3	42	116	2021	Human	Datong county	CⅡ-SC-5
SRR23314658	Xhm62	1	5	3	13	2	2	3	2	4	41	8	4	4	3	4	5	B. melitensis bv. 3	42	116	2021	Human	Menyuan county	CⅡ-SC-5
SRR23314655	Xhm65	1	5	3	13	2	2	3	2	4	41	8	3	4	3	5	5	B. melitensis bv. 3	42	116	2021	Human	Menyuan county	CⅡ-SC-5
SRR23314652	Xhm7	1	5	3	13	2	2	3	2	4	41	8	4	4	3	4	5	B. melitensis bv. 3	42	116	2021	Human	Menyuan county	CⅡ-SC-5
SRR23314648	Xhm79	1	5	3	13	2	2	3	2	4	41	8	4	4	3	4	5	B. melitensis bv. 3	42	116	2021	Human	Huangzhong county	CⅡ-SC-5
