# Supplementary material for: Native circulating Brucella melitensis lineages causing a brucellosis epidemic in Qinghai, China
Source: Front Microbiol. 2023 Sep 20;14:1233686. doi: 10.3389/fmicb.2023.1233686 (PMC10547896; doi:10.3389/fmicb.2023.1233686)
Supplement: Supplementary file 2 [file Data_Sheet_2.xlsx]

## Sheet: sheet1
Table S2 The chromosome information list of 79 B. melitensis strains from GenBank was used for global WGS-SNP analysis
Strains	#Organism/Name	Key (Fig. 3)	Isolatedin	Year	Host	Bio-vars	BioSample	BioProject	Aaccession numbers (assembly)
	Brucella melitensis	1	Norway	2005	Human	Unknown	SAMEA104369526	PRJEB23353	GCA_900236585.1
	Brucella melitensis bv. 3 str. 128	128	Jilin	1986	Human	bv.3	SAMN02469335	PRJNA174377	GCA_000298615.1
	Brucella melitensis bv. 1 str. 133	133	China	1998	Human	bv.1	SAMN02469341	PRJNA174379	GCA_000298595.1
	Brucella melitensis 548	548	Russia	1948	Ovis aries	bv.1	SAMN02602918	PRJNA236790	GCA_000591005.1
	Brucella melitensis	20236	Inner Monglia	2012	Human	Unknown	SAMN02714221	PRJNA243300	GCA_001431745.1
	Brucella melitensis bv. 2 str. 63/9	23255	Reference India	2014		Unknown	SAMN02786857	PRJNA243893	GCA_000740395.1
	Brucella melitensis	2010724553	Canada	2010	Human	Unknown	SAMN05578252	PRJNA338970	GCA_001715465.1
	Brucella melitensis bv. 1 str. 16M	16M	Reference			Unknown	SAMN02603416	PRJNA180	GCA_000007125.1
	Brucella melitensis	2007BM/1	India	2007	Human	Unknown	SAMN07580939	PRJNA400844	GCA_002290125.1
	Brucella melitensis	2011.TE.1164.1.1	Italy	2011	Sheep	Unknown	SAMN08887990	PRJNA472876	GCA_006506925.1
	Brucella melitensis	2014.TE.16510.1.2	Italy	2014	Sheep	Unknown	SAMN08887935	PRJNA472876	GCA_006508005.1
	Brucella melitensis	2017.TE.3072.1.1	Italy	2017	Human	Unknown	SAMN08888016	PRJNA472876	GCA_006506565.1
	Brucella melitensis B115	B115	Malta	1962	Goat	Unknown	SAMN01798236	PRJNA178706	GCA_000365865.1
	Brucella melitensis bv. 1	BB1	Henan	1973	Human	bv.1	SAMN03380772	PRJNA266085	GCA_003993875.1
	Brucella melitensis bv. 1	BB10	Liaoning	2012	Human	bv.1	SAMN03381106	PRJNA266059	GCA_003993895.1
	Brucella melitensis bv. 3	BB15	China	2010	Goat	bv.3	SAMN03382535	PRJNA266089	GCA_003994105.1
	Brucella melitensis bv. 1	BB17	XinJiang	2010	Goat	bv.1	SAMN03382540	PRJNA266066	GCA_003994185.1
	Brucella melitensis bv. 3	BB18	Shandong	2013	Goat	bv.3	SAMN03382541	PRJNA266067	GCA_003994205.1
	Brucella melitensis bv. 3	BB19	Hainan	2011	Human	bv.3	SAMN03382542	PRJNA266068	GCA_003994095.1
	Brucella melitensis bv. 1	BB2	Inner Monglia	1957	Sheep	bv.1	SAMN03380773	PRJNA266086	GCA_003993905.1
	Brucella melitensis bv. 3	BB20	Hainan	2011	Human	bv.3	SAMN03382543	PRJNA266069	GCA_003994115.1
	Brucella melitensis bv. 3	BB3	Qinghai	1980	Sheep	bv.3	SAMN03380775	PRJNA266087	GCA_003993935.1
	Brucella melitensis bv. 3	BB4	Inner Monglia	1957	Human	bv.3	SAMN03380776	PRJNA266088	GCA_003993955.1
	Brucella melitensis bv. 3	BB5	Liaoning	2012	Human	bv.3	SAMN03380818	PRJNA266054	GCA_003993965.1
	Brucella melitensis bv. 1	BB6	Inner Monglia	1963	Human	bv.1	SAMN03380770	PRJNA266055	GCA_003993825.1
	Brucella melitensis bv. 3	BB7	Qinghai	1980	Sheep	bv.3	SAMN03380820	PRJNA266056	GCA_003993995.1
	Brucella melitensis bv. 3	BB8	Shandong	1991	Sheep	bv.3	SAMN03381084	PRJNA266057	GCA_003994015.1
	Brucella melitensis bv. 1 str. BCB028	BCB028	China	1956	Ovis aries	bv.1	SAMN02469337	PRJNA170705	GCA_000292165.2
	Brucella melitensis BG2 (S27)	BG2 (S27)	Pakistan	2008	Goat	Unknown	SAMN00839732	PRJNA173535	GCA_000370625.1
	Brucella melitensis	BL	Xinjiang	2012	Cattle	Unknown	SAMN07508058	PRJNA398310	GCA_002263015.1
	Brucella melitensis	BMM 13/15	Malaysia	2015	Human	Unknown	SAMN06687272	PRJNA380526	GCA_002204335.1
	Brucella melitensis	BmWS93	Inner Monglia	2015	Human	bv.3	SAMN10439570	PRJNA505925	GCA_003856415.1
	Brucella melitensis	Br.m-1252/10-Geo	Georgia	2012	Bovine	Unknown	SAMN05615423	PRJNA339926	GCA_001856295.1
	Brucella melitensis	BRUC048	Egypt		Human	Unknown	SAMN04260152	PRJNA257008	GCA_001608355.1
	Brucella melitensis	B.m.biovar.3.Bos.taurus	France	2000	Bos taurus	bv.3	SAMEA4681502	PRJEB26921	GCA_900417205.1
	Brucella melitensis	B.m.biovar.3.Ovis.aries.Capra	France	2000	Ovis aries/Capra	bv.3	SAMEA4681504	PRJEB26921	GCA_900417225.1
	Brucella melitensis	Bruxj08	Xinjiang	2011	Sheep	Unknown	SAMN13567307	PRJNA448490	GCA_009789335.1
	Brucella melitensis	Bruxj84	Xinjiang	2011	Sheep	Unknown	SAMN13567304	PRJNA448490	GCA_009789435.1
	Brucella melitensis	BwIM_AFG_63	Afghanistan	2016	Human	Unknown	SAMN05932969	PRJNA347914	GCA_002191235.1
	Brucella melitensis	BwIM_ALB_46	Albania	2015	Human	Unknown	SAMN05932954	PRJNA347914	GCA_002191255.1
	Brucella melitensis	BwIM_BGR_21	Bulgaria	2016	Human	Unknown	SAMN05932986	PRJNA347914	GCA_002191855.1
	Brucella melitensis	BwIM_IRN_28	Iran	2015	Human	Unknown	SAMN05932957	PRJNA347914	GCA_002191275.1
	Brucella melitensis	BwIM_IRN_37	Iraq	2014	Human	Unknown	SAMN05932947	PRJNA347914	GCA_002191295.1
	Brucella melitensis	BwIM_MAR_25	Morocco	2016	Human	Unknown	SAMN05932985	PRJNA347914	GCA_002191415.1
	Brucella melitensis	BwIM_SOM_36a	Somalia	2014	Human	Unknown	SAMN05932921	PRJNA347914	GCA_002191435.1
	Brucella melitensis	BwIM_SYR_01	Syria	2015	Human	Unknown	SAMN05932958	PRJNA347914	GCA_002191995.1
	Brucella melitensis	BwIM_TKM_56	Turkmenistan	2015	Human	Unknown	SAMN05932951	PRJNA347914	GCA_002191575.1
	Brucella melitensis	BwIM_TUR_02	Turkey	2016	Human	Unknown	SAMN05932989	PRJNA347914	GCA_002191595.1
	Brucella melitensis	C-568	Russia	2014	Human	bv.1	SAMN03860172	PRJNA289961	GCA_001302525.1
	Brucella melitensis	C-573	Russia	2014	Human	bv.1	SAMN03860331	PRJNA289971	GCA_001307475.2
	Brucella melitensis	CIIMS-BH-2	India	2016	Human	Unknown	SAMN08176517	PRJNA422344	GCA_002895105.1
	Brucella melitensis bv. 3 str. Ether	ether	reference			Unknown	SAMN02795947	PRJNA243894	GCA_000740355.1
	Brucella melitensis	CIT21	Inner Mongoalia	2015	Human	Unknown	SAMN08322134	PRJNA428790	GCA_003516045.1
	Brucella melitensis CNGB 1076	CNGB 1076	Argentina	2006	Human	Unknown	SAMN01047730	PRJNA176519	GCA_000366625.1
	Brucella melitensis F1/06 B10	F1/06 B10	Zimbabwe	2006	Goat	Unknown	SAMN00811208	PRJNA173579	GCA_000370645.1
	Brucella melitensis F2/06-6	F2/06-6	Portugal	2006	Sheep	Unknown	SAMN00811210	PRJNA173634	GCA_000366945.1
	Brucella melitensis	HB1526	Hebei	2015	Sheep	Unknown	SAMN13567310	PRJNA448490	GCA_009789345.1
	Brucella melitensis	HN06	Henan	2016	Bovine	Unknown	SAMN13567302	PRJNA448490	GCA_009789445.1
	Brucella melitensis	HN20190610	Hainan	2019	Human	Unknown	SAMN13669159	PRJNA597199	GCA_009823705.1
	Brucella melitensis	Human/CT/US/1995	USA	1995	Human	Unknown	SAMN03418620	PRJNA257008	GCA_000988815.1
	Brucella melitensis	KSA_BM_07	Saudi Arabia	2017	Sheep	Unknown	SAMN09780836	PRJNA485025	GCA_003432005.1
	Brucella melitensis	KU/RCF-96	Kuwait	2014	Human	Unknown	SAMN03433318	PRJNA278809	GCA_001702255.1
	Brucella melitensis NI	NI	Inner Mongolia	2007	Cattle	Unknown	SAMN02603116	PRJNA66633	GCA_000227645.1
	Brucella melitensis	NM2018195	Inner Mongoalia	2018	Human	Unknown	SAMN13670944	PRJNA597229	GCA_009797905.1
	Brucella melitensis	Phil1136/12	Malaysia	2012	Human	Unknown	SAMEA2815451	PRJEB7504	GCA_000938035.1
	Brucella melitensis	QH61	Qinghai	2015	Yak	Unknown	SAMN07967141	PRJNA416864	GCA_002763615.1
	Brucella melitensis	QY1	Gansu	2015	Sheep	Unknown	SAMN07224390	PRJNA390013	GCA_002214285.1
	Brucella melitensis	RM57	Beijing	2018	None	Unknown	SAMN12827002	PRJNA573838	GCA_008761615.1
	Brucella melitensis UK19/04	UK19/04	Somalia	2005	Human	Unknown	SAMN00811217	PRJNA173591	GCA_000367045.1
	Brucella melitensis UK22/04	UK22/04	United Kingdom	2004	Human	Unknown	SAMN00811218	PRJNA173603	GCA_000370745.1
	Brucella melitensis	B15	Inner Mongolia	2019	Human	Unknown	SAMN10829699	PRJNA517393	GCA_004208675.1
	Brucella melitensis	B29	Inner Mongolia	2019	Human	Unknown	SAMN10829700	PRJNA517393	GCA_004208655.1
	Brucella melitensis	B9	Inner Mongolia	2019	Human	Unknown	SAMN10829698	PRJNA517393	GCA_004208695.1
	Brucella melitensis	QH2019001	Qinghai	2019	Human male 37		SAMN17133145	PRJNA687113	GCA_016411965.1
	Brucella melitensis	QH2019005	Qinghai	2019	Human male 34		SAMN17150333	PRJNA687559	GCA_016806105.1
	B.m.513	B.m.513	Austria	2008	Human blood		SAMN15586370	PRJNA647424	GCA_017177425.1
	Brucella melitensis	BRUC101	Egypt		Human blood		SAMN04260151	PRJNA257008	GCA_001608425.1
	Brucella melitensis	B.m.BY38	Xinjiang	2013	Sheep		SAMN07499375	PRJNA398009	GCA_002262955.1
	Brucella melitensis	B.m.B7	Inner Mongolia	2016	Human blood		SAMN10518779	PRJNA508265	GCA_003991385.1
