# Supplementary material for: Native circulating Brucella melitensis lineages causing a brucellosis epidemic in Qinghai, China
Source: Front Microbiol. 2023 Sep 20;14:1233686. doi: 10.3389/fmicb.2023.1233686 (PMC10547896; doi:10.3389/fmicb.2023.1233686)
Supplement: Supplementary file 3 [file Data_Sheet_3.xlsx]

## Sheet: Sheet1
Table S3 MLST genotyping data of 54 B. melitensis strains in the present study
Key	ST	gap	aroA	glk	dnaK	gyrB	trpE	cobQ	int_hyp	omp25	prpE	caiA	csdB	soxA	leuA	mviM	fumC	fbaA	ddlA	putA	mutL	acnA
XHM1	68	9	12	20	10	1	3	5	8	2	2	2	14	2	9	1	1	6	12	16	9	3
XHM6	8	3	2	3	2	1	5	3	2	8	1	2	2	1	1	1	1	4	7	7	2	3
XHM7	8	3	2	3	2	1	5	3	2	8	1	2	2	1	1	1	1	4	7	7	2	3
XHM8	8	3	2	3	2	1	5	3	2	8	1	2	2	1	1	1	1	4	7	7	2	3
XHM14	8	3	2	3	2	1	5	3	2	8	1	2	2	1	1	1	1	4	7	7	2	3
XHM15	8	3	2	3	2	1	5	3	2	8	1	2	2	1	1	1	1	4	7	7	2	3
Xhm16	8	3	2	3	2	1	5	3	2	8	1	2	2	1	1	1	1	4	7	7	2	3
Xhm20	8	3	2	3	2	1	5	3	2	8	1	2	2	1	1	1	1	4	7	7	2	3
Xhm23	8	3	2	3	2	1	5	3	2	8	1	2	2	1	1	1	1	4	7	7	2	3
Xhm24	8	3	2	3	2	1	5	3	2	8	1	2	2	1	1	1	1	4	7	7	2	3
Xhm26	8	3	2	3	2	1	5	3	2	8	1	2	2	1	1	1	1	4	7	7	2	3
Xhm28	8	3	2	3	2	1	5	3	2	8	1	2	2	1	1	1	1	4	7	7	2	3
Xhm29	8	3	2	3	2	1	5	3	2	8	1	2	2	1	1	1	1	4	7	7	2	3
Xhm30	8	3	2	3	2	1	5	3	2	8	1	2	2	1	1	1	1	4	7	7	2	3
Xhm31	8	3	2	3	2	1	5	3	2	8	1	2	2	1	1	1	1	4	7	7	2	3
Xhm32	8	3	2	3	2	1	5	3	2	8	1	2	2	1	1	1	1	4	7	7	2	3
Xhm33	8	3	2	3	2	1	5	3	2	8	1	2	2	1	1	1	1	4	7	7	2	3
Xhm34	8	3	2	3	2	1	5	3	2	8	1	2	2	1	1	1	1	4	7	7	2	3
Xhm35	8	3	2	3	2	1	5	3	2	8	1	2	2	1	1	1	1	4	7	7	2	3
Xhm36	8	3	2	3	2	1	5	3	2	8	1	2	2	1	1	1	1	4	7	7	2	3
Xhm37	8	3	2	3	2	1	5	3	2	8	1	2	2	1	1	1	1	4	7	7	2	3
Xhm38	8	3	2	3	2	1	5	3	2	8	1	2	2	1	1	1	1	4	7	7	2	3
Xhm39	8	3	2	3	2	1	5	3	2	8	1	2	2	1	1	1	1	4	7	7	2	3
Xhm40	8	3	2	3	2	1	5	3	2	8	1	2	2	1	1	1	1	4	7	7	2	3
Xhm41	8	3	2	3	2	1	5	3	2	8	1	2	2	1	1	1	1	4	7	7	2	3
Xhm42	8	3	2	3	2	1	5	3	2	8	1	2	2	1	1	1	1	4	7	7	2	3
Xhm43	8	3	2	3	2	1	5	3	2	8	1	2	2	1	1	1	1	4	7	7	2	3
Xhm44	8	3	2	3	2	1	5	3	2	8	1	2	2	1	1	1	1	4	7	7	2	3
Xhm45	8	3	2	3	2	1	5	3	2	8	1	2	2	1	1	1	1	4	7	7	2	3
Xhm46	8	3	2	3	2	1	5	3	2	8	1	2	2	1	1	1	1	4	7	7	2	3
Xhm48	8	3	2	3	2	1	5	3	2	8	1	2	2	1	1	1	1	4	7	7	2	3
Xhm51	8	3	2	3	2	1	5	3	2	8	1	2	2	1	1	1	1	4	7	7	2	3
Xhm52	8	3	2	3	2	1	5	3	2	8	1	2	2	1	1	1	1	4	7	7	2	3
Xhm53	8	3	2	3	2	1	5	3	2	8	1	2	2	1	1	1	1	4	7	7	2	3
Xhm54	8	3	2	3	2	1	5	3	2	8	1	2	2	1	1	1	1	4	7	7	2	3
Xhm55	8	3	2	3	2	1	5	3	2	8	1	2	2	1	1	1	1	4	7	7	2	3
Xhm56	8	3	2	3	2	1	5	3	2	8	1	2	2	1	1	1	1	4	7	7	2	3
Xhm57	8	3	2	3	2	1	5	3	2	8	1	2	2	1	1	1	1	4	7	7	2	3
Xhm58	8	3	2	3	2	1	5	3	2	8	1	2	2	1	1	1	1	4	7	7	2	3
Xhm59	8	3	2	3	2	1	5	3	2	8	1	2	2	1	1	1	1	4	7	7	2	3
Xhm60	8	3	2	3	2	1	5	3	2	8	1	2	2	1	1	1	1	4	7	7	2	3
Xhm61	8	3	2	3	2	1	5	3	2	8	1	2	2	1	1	1	1	4	7	7	2	3
Xhm62	8	3	2	3	2	1	5	3	2	8	1	2	2	1	1	1	1	4	7	7	2	3
Xhm63	8	3	2	3	2	1	5	3	2	8	1	2	2	1	1	1	1	4	7	7	2	3
Xhm65	8	3	2	3	2	1	5	3	2	8	1	2	2	1	1	1	1	4	7	7	2	3
Xhm66	8	3	2	3	2	1	5	3	2	8	1	2	2	1	1	1	1	4	7	7	2	3
Xhm67	8	3	2	3	2	1	5	3	2	8	1	2	2	1	1	1	1	4	7	7	2	3
Xhm68	8	3	2	3	2	1	5	3	2	8	1	2	2	1	1	1	1	4	7	7	2	3
Xhm69	8	3	2	3	2	1	5	3	2	8	1	2	2	1	1	1	1	4	7	7	2	3
Xhm70	8	3	2	3	2	1	5	3	2	8	1	2	2	1	1	1	1	4	7	7	2	3
Xhm71	8	3	2	3	2	1	5	3	2	8	1	2	2	1	1	1	1	4	7	7	2	3
Xhm72	8	3	2	3	2	1	5	3	2	8	1	2	2	1	1	1	1	4	7	7	2	3
Xhm79	8	3	2	3	2	1	5	3	2	8	1	2	2	1	1	1	1	4	7	7	2	3
