# Supplementary material for: Native circulating Brucella melitensis lineages causing a brucellosis epidemic in Qinghai, China
Source: Front Microbiol. 2023 Sep 20;14:1233686. doi: 10.3389/fmicb.2023.1233686 (PMC10547896; doi:10.3389/fmicb.2023.1233686)
Supplement: Supplementary file 4 [file Data_Sheet_4.xlsx]

## Sheet: all_reference.SNP.stat
Table S4 The number range of total SNPs found of all 132 B. melitensis strains in this study
Reference Name	Sample_name	Start_syn	Stop_syn	Start_nonsyn	Stop_nonsyn	Premature_stop	Synonymous	Nonsynonymous	Total_CDS_SNP	Intergenic	Total_SNP
Brucellar_melitensis_bv.1_str.16M	B.m.CNGB_1076	0	0	0	0	3	92	156	251	38	289
Brucellar_melitensis_bv.1_str.16M	B.m.B115	0	0	0	1	4	137	192	334	60	394
Brucellar_melitensis_bv.1_str.16M	B.m.UK19.04	1	1	2	1	3	381	588	975	172	1147
Brucellar_melitensis_bv.1_str.16M	B.m.1	1	1	2	1	5	381	589	978	163	1141
Brucellar_melitensis_bv.1_str.16M	B.m.BwIM.SOM.36a	1	1	2	1	4	376	598	981	183	1164
Brucellar_melitensis_bv.1_str.16M	B.m.F1.06_B10	0	1	2	1	6	381	597	983	197	1180
Brucellar_melitensis_bv.1_str.16M	B.m.UK22.04	0	1	3	1	8	381	596	988	185	1173
Brucellar_melitensis_bv.1_str.16M	B.m.BB4	0	2	2	2	13	506	804	1326	268	1594
Brucellar_melitensis_bv.1_str.16M	B.m.23255	0	2	2	2	13	499	812	1327	276	1603
Brucellar_melitensis_bv.1_str.16M	B.m.C.573	0	2	2	2	15	504	806	1328	270	1598
Brucellar_melitensis_bv.1_str.16M	B.m.133	0	2	2	2	13	503	811	1329	268	1597
Brucellar_melitensis_bv.1_str.16M	B.m.BB17	0	2	2	2	14	503	809	1329	271	1600
Brucellar_melitensis_bv.1_str.16M	B.m.BB8	0	2	2	2	13	506	809	1331	268	1599
Brucellar_melitensis_bv.1_str.16M	B.m.548	0	2	2	2	14	503	813	1333	260	1593
Brucellar_melitensis_bv.1_str.16M	B.m.C.568	0	2	2	2	15	509	806	1333	264	1597
Brucellar_melitensis_bv.1_str.16M	B.m.Br.m_1252.10.Geo	0	2	2	2	15	510	807	1335	262	1597
Brucellar_melitensis_bv.1_str.16M	B.m.BB1	0	2	3	2	13	510	809	1336	269	1605
Brucellar_melitensis_bv.1_str.16M	B.m.BB6	0	2	2	2	14	509	811	1336	269	1605
Brucellar_melitensis_bv.1_str.16M	B.m.BY38	0	2	2	2	14	506	813	1336	283	1619
Brucellar_melitensis_bv.1_str.16M	B.m.2007BM.1	0	2	3	2	13	509	811	1337	260	1597
Brucellar_melitensis_bv.1_str.16M	B.m.BB19	0	2	2	2	14	505	815	1337	267	1604
Brucellar_melitensis_bv.1_str.16M	B.m.BB7	0	2	3	2	13	513	807	1337	267	1604
Brucellar_melitensis_bv.1_str.16M	B.m.BB2	0	2	3	2	14	510	810	1337	269	1606
Brucellar_melitensis_bv.1_str.16M	B.m.BwIM.SYR.01	0	2	2	2	14	511	809	1337	276	1613
Brucellar_melitensis_bv.1_str.16M	B.m.BB5	0	2	2	2	14	506	815	1338	268	1606
Brucellar_melitensis_bv.1_str.16M	B.m.Bruxj84	0	2	2	2	13	509	813	1338	272	1610
Brucellar_melitensis_bv.1_str.16M	B.m.BB3	0	2	3	2	13	510	812	1339	264	1603
Brucellar_melitensis_bv.1_str.16M	Xhm25	0	2	1	2	12	510	816	1339	272	1611
Brucellar_melitensis_bv.1_str.16M	B.m.BwIM.TKM.56	0	2	2	2	14	507	815	1339	274	1613
Brucellar_melitensis_bv.1_str.16M	B.m.BB10	0	2	2	2	14	505	817	1339	276	1615
Brucellar_melitensis_bv.1_str.16M	B.m.BG2_.S27	0	2	2	2	13	508	816	1340	277	1617
Brucellar_melitensis_bv.1_str.16M	B.m.BL	0	2	2	2	14	509	816	1342	270	1612
Brucellar_melitensis_bv.1_str.16M	B.m.QH2019005	0	2	1	2	12	512	817	1342	270	1612
Brucellar_melitensis_bv.1_str.16M	B.m.BCB028	0	2	2	2	14	509	817	1342	271	1613
Brucellar_melitensis_bv.1_str.16M	B.m.BB20	0	2	2	2	14	511	815	1343	267	1610
Brucellar_melitensis_bv.1_str.16M	Xhm1	0	2	2	2	14	509	817	1343	268	1611
Brucellar_melitensis_bv.1_str.16M	B.m.BB15	0	2	3	2	14	506	819	1343	269	1612
Brucellar_melitensis_bv.1_str.16M	Xhm66	0	2	2	2	14	508	819	1344	265	1609
Brucellar_melitensis_bv.1_str.16M	B.m.CIIMS.BH.2	0	2	2	2	14	509	818	1344	271	1615
Brucellar_melitensis_bv.1_str.16M	B.m.BwIM.IRN.28	0	2	2	2	14	510	817	1344	279	1623
Brucellar_melitensis_bv.1_str.16M	B.m.BB18	0	2	2	2	15	509	818	1345	267	1612
Brucellar_melitensis_bv.1_str.16M	Xhm48	0	2	1	2	13	510	821	1345	269	1614
Brucellar_melitensis_bv.1_str.16M	Xhm32	0	2	1	2	13	510	821	1345	269	1614
Brucellar_melitensis_bv.1_str.16M	B.m.128	0	3	2	2	14	506	822	1345	270	1615
Brucellar_melitensis_bv.1_str.16M	B.m.B29	0	2	2	2	14	506	822	1345	274	1619
Brucellar_melitensis_bv.1_str.16M	B.m.QH2019001	0	2	2	2	13	513	817	1346	264	1610
Brucellar_melitensis_bv.1_str.16M	Xhm30	0	2	2	2	14	512	817	1346	268	1614
Brucellar_melitensis_bv.1_str.16M	B.m.F2.06.6	0	2	2	2	17	511	815	1346	271	1617
Brucellar_melitensis_bv.1_str.16M	B.m.QH61	0	2	2	3	14	508	821	1346	275	1621
Brucellar_melitensis_bv.1_str.16M	B.m.BwIM.AFG.63	0	2	2	2	14	513	816	1346	276	1622
Brucellar_melitensis_bv.1_str.16M	Xhm20	0	2	2	2	14	512	818	1347	268	1615
Brucellar_melitensis_bv.1_str.16M	Xhm7	0	2	2	2	14	512	818	1347	269	1616
Brucellar_melitensis_bv.1_str.16M	Xhm33	0	2	2	2	15	512	817	1347	269	1616
Brucellar_melitensis_bv.1_str.16M	B.m.20236	0	2	3	2	14	512	817	1347	278	1625
Brucellar_melitensis_bv.1_str.16M	Xhm41	0	2	2	2	14	506	825	1348	267	1615
Brucellar_melitensis_bv.1_str.16M	B.m.HB1526	0	2	2	2	15	509	821	1348	269	1617
Brucellar_melitensis_bv.1_str.16M	B.m.BwIM.BGR.21	1	2	2	2	14	510	821	1348	281	1629
Brucellar_melitensis_bv.1_str.16M	B.m.CIT21	0	2	2	3	14	505	826	1349	274	1623
Brucellar_melitensis_bv.1_str.16M	B.m.HN20190610	0	2	2	2	14	510	823	1350	265	1615
Brucellar_melitensis_bv.1_str.16M	Xhm60	0	2	2	2	14	514	819	1350	267	1617
Brucellar_melitensis_bv.1_str.16M	Xhm14	0	2	2	2	14	515	818	1350	267	1617
Brucellar_melitensis_bv.1_str.16M	B.m.B15	0	2	2	2	14	507	826	1350	273	1623
Brucellar_melitensis_bv.1_str.16M	Xhm23	0	2	2	2	13	515	820	1351	262	1613
Brucellar_melitensis_bv.1_str.16M	Xhm54	0	2	2	2	14	515	819	1351	268	1619
Brucellar_melitensis_bv.1_str.16M	Xhm65	0	2	2	2	14	515	819	1351	268	1619
Brucellar_melitensis_bv.1_str.16M	Xhm37	0	2	2	2	14	507	827	1351	268	1619
Brucellar_melitensis_bv.1_str.16M	Xhm55	0	2	2	2	14	515	819	1351	269	1620
Brucellar_melitensis_bv.1_str.16M	Xhm61	0	2	2	2	14	515	819	1351	269	1620
Brucellar_melitensis_bv.1_str.16M	Xhm26	0	2	2	2	14	516	819	1352	268	1620
Brucellar_melitensis_bv.1_str.16M	Xhm6	0	2	2	2	14	512	823	1352	268	1620
Brucellar_melitensis_bv.1_str.16M	Xhm36	0	2	2	2	14	515	820	1352	268	1620
Brucellar_melitensis_bv.1_str.16M	Xhm43	0	2	2	2	14	516	819	1352	271	1623
Brucellar_melitensis_bv.1_str.16M	B.m.QY1	0	2	2	2	14	508	828	1352	278	1630
Brucellar_melitensis_bv.1_str.16M	B.m.BwIM.IRN.37	1	2	2	2	13	518	817	1352	285	1637
Brucellar_melitensis_bv.1_str.16M	Xhm51	0	2	2	2	14	511	825	1353	266	1619
Brucellar_melitensis_bv.1_str.16M	Xhm53	0	2	2	2	14	511	825	1353	266	1619
Brucellar_melitensis_bv.1_str.16M	Xhm79	0	2	2	2	14	515	821	1353	268	1621
Brucellar_melitensis_bv.1_str.16M	B.m.Bruxj08.	0	2	2	2	14	515	821	1353	268	1621
Brucellar_melitensis_bv.1_str.16M	Xhm62	0	2	2	2	14	514	822	1353	269	1622
Brucellar_melitensis_bv.1_str.16M	Xhm72	0	2	2	2	14	516	820	1353	269	1622
Brucellar_melitensis_bv.1_str.16M	Xhm40	0	2	2	2	14	517	819	1353	271	1624
Brucellar_melitensis_bv.1_str.16M	Xhm71	0	2	2	2	13	517	821	1354	263	1617
Brucellar_melitensis_bv.1_str.16M	Xhm57	0	2	2	2	15	509	827	1354	267	1621
Brucellar_melitensis_bv.1_str.16M	B.m.HN06	0	2	2	2	14	517	820	1354	267	1621
Brucellar_melitensis_bv.1_str.16M	Xhm28	0	2	2	2	14	515	822	1354	268	1622
Brucellar_melitensis_bv.1_str.16M	Xhm16	0	2	3	2	14	519	817	1354	269	1623
Brucellar_melitensis_bv.1_str.16M	B.m.B7	0	2	2	2	15	511	825	1354	277	1631
Brucellar_melitensis_bv.1_str.16M	Xhm15	0	2	2	2	14	512	826	1355	266	1621
Brucellar_melitensis_bv.1_str.16M	Xhm58	0	2	2	2	14	517	821	1355	268	1623
Brucellar_melitensis_bv.1_str.16M	B.m.BmWS93	0	2	2	2	14	516	822	1355	275	1630
Brucellar_melitensis_bv.1_str.16M	B.m.BwIM.ALB.46	1	2	3	2	15	515	820	1355	300	1655
Brucellar_melitensis_bv.1_str.16M	Xhm59	0	2	3	2	14	513	825	1356	267	1623
Brucellar_melitensis_bv.1_str.16M	B.m.NM2018195	0	2	2	2	14	510	829	1356	267	1623
Brucellar_melitensis_bv.1_str.16M	Xhm70	0	2	2	2	14	510	829	1356	268	1624
Brucellar_melitensis_bv.1_str.16M	Xhm42	0	2	3	2	14	520	818	1356	270	1626
Brucellar_melitensis_bv.1_str.16M	Xhm44	0	2	3	2	14	520	818	1356	270	1626
Brucellar_melitensis_bv.1_str.16M	Xhm52	0	2	2	2	14	511	829	1357	266	1623
Brucellar_melitensis_bv.1_str.16M	B.m.BMM_13.15	0	2	2	2	13	516	825	1357	268	1625
Brucellar_melitensis_bv.1_str.16M	Xhm56	0	2	2	2	14	518	823	1358	267	1625
Brucellar_melitensis_bv.1_str.16M	Xhm24	0	2	2	2	14	514	827	1358	267	1625
Brucellar_melitensis_bv.1_str.16M	Xhm34	0	2	2	2	14	515	826	1358	268	1626
Brucellar_melitensis_bv.1_str.16M	Xhm38	0	2	2	2	14	510	832	1359	268	1627
Brucellar_melitensis_bv.1_str.16M	B.m.B9	0	2	2	3	14	515	826	1359	273	1632
Brucellar_melitensis_bv.1_str.16M	B.m.BwIM.TUR.02	1	2	2	2	13	523	819	1359	285	1644
Brucellar_melitensis_bv.1_str.16M	Xhm31	0	3	2	2	14	519	823	1360	267	1627
Brucellar_melitensis_bv.1_str.16M	Xhm8	0	2	2	2	13	520	825	1361	267	1628
Brucellar_melitensis_bv.1_str.16M	Xhm35	0	2	2	2	13	520	825	1361	267	1628
Brucellar_melitensis_bv.1_str.16M	Xhm39	0	2	2	2	15	515	828	1361	271	1632
Brucellar_melitensis_bv.1_str.16M	B.m.2010724553	1	3	2	2	14	521	821	1361	283	1644
Brucellar_melitensis_bv.1_str.16M	Xhm68	0	2	2	2	14	521	824	1362	270	1632
Brucellar_melitensis_bv.1_str.16M	Xhm46	0	2	3	2	15	518	826	1363	265	1628
Brucellar_melitensis_bv.1_str.16M	Xhm69	0	2	2	2	13	522	826	1364	264	1628
Brucellar_melitensis_bv.1_str.16M	Xhm63	0	2	2	2	15	512	834	1364	267	1631
Brucellar_melitensis_bv.1_str.16M	B.m.KSA.BM.07	1	2	2	2	13	522	827	1366	278	1644
Brucellar_melitensis_bv.1_str.16M	Xhm29	0	2	2	3	14	520	829	1367	268	1635
Brucellar_melitensis_bv.1_str.16M	Xhm67	0	2	2	3	15	513	836	1368	274	1642
Brucellar_melitensis_bv.1_str.16M	Xhm45	0	2	2	2	15	514	837	1369	269	1638
Brucellar_melitensis_bv.1_str.16M	B.m.Phil1136.12	0	2	2	2	13	523	846	1385	271	1656
Brucellar_melitensis_bv.1_str.16M	B.m.KU.RCF.96	0	2	2	2	14	534	850	1401	271	1672
Brucellar_melitensis_bv.1_str.16M	B.m.NI	0	2	2	2	16	525	867	1411	317	1728
Brucellar_melitensis_bv.1_str.16M	B.m.RM57	1	2	2	2	15	551	870	1439	279	1718
Brucellar_melitensis_bv.1_str.16M	B.m.ether	0	1	2	3	15	583	969	1571	349	1920
Brucellar_melitensis_bv.1_str.16M	B.m.biovar.3.Bos.taurus	0	1	3	2	16	584	994	1599	342	1941
Brucellar_melitensis_bv.1_str.16M	B.m.biovar.3.Ovis.aries.Capra	0	1	3	2	16	587	992	1600	342	1942
Brucellar_melitensis_bv.1_str.16M	B.m.Human.CT.US.1995	0	1	2	2	17	587	997	1605	345	1950
Brucellar_melitensis_bv.1_str.16M	B.m.2014.TE.16510.1.2	0	1	2	2	16	602	1003	1625	348	1973
Brucellar_melitensis_bv.1_str.16M	B.m.BRUC048	0	1	2	2	16	614	1012	1645	331	1976
Brucellar_melitensis_bv.1_str.16M	B.m.2011.TE.1164.1.1	0	1	3	2	18	601	1022	1646	347	1993
Brucellar_melitensis_bv.1_str.16M	B.m.BRUC101	0	1	2	2	16	622	1012	1653	329	1982
Brucellar_melitensis_bv.1_str.16M	B.m.BwIM.MAR.25	0	1	4	2	15	621	1014	1655	350	2005
Brucellar_melitensis_bv.1_str.16M	B.m.513	0	1	2	2	15	622	1028	1669	339	2008
Brucellar_melitensis_bv.1_str.16M	B.m.2017.TE.3072.1.1	0	1	3	2	14	625	1052	1696	342	2038
